# Supplementary material for: Investigation of horizontal gene transfer of pathogenicity islands in Escherichia coli using next-generation sequencing
Source: PLoS One. 2017 Jul 21;12(7):e0179880. doi: 10.1371/journal.pone.0179880 (PMC5521745; doi:10.1371/journal.pone.0179880)
Supplement: S1 Table — (XLSX) [file pone.0179880.s007.xlsx]

## Sheet: Tabelle1
Strain	Accession number	SRA accession	Reads	Coverage	N50
ECOR01	LYBJ00000000	SRP078223	13690363	273.807	123102
ECOR02	LYBI00000000	SRP078223	14292395	285.848	80904
ECOR03	LYBH00000000	SRP078223	6435293	128.706	73883
ECOR04	LYBG00000000	SRP078223	14388438	287.769	54381
ECOR05	LYBF00000000	SRP078223	13048736	260.975	83594
ECOR06	LYBE00000000	SRP078223	18488412	369.768	49318
ECOR07	LYBD00000000	SRP078223	14352206	287.044	107363
ECOR08	LYBC00000000	SRP078223	8212142	164.243	89900
ECOR09	LYBB00000000	SRP078223	12617976	252.36	53041
ECOR10	LYBA00000000	SRP078223	11380733	227.615	123103
ECOR11	LYAZ00000000	SRP078223	11071269	221.425	112245
ECOR12	LYAY00000000	SRP078223	12171865	243.437	83944
ECOR13	LYAX00000000	SRP078223	7557094	151.142	50763
ECOR14	LYAW00000000	SRP078223	17304560	346.091	58933
ECOR15	LYAV00000000	SRP078223	9591266	191.825	61638
ECOR16	LYAU00000000	SRP078223	5757989	115.16	70153
ECOR17	LYAT00000000	SRP078223	11922297	238.446	58932
ECOR18	LYAS00000000	SRP078223	9383773	187.675	56697
ECOR19	LYAR00000000	SRP078223	8863212	177.264	60236
ECOR20	LYAQ00000000	SRP078223	4820305	96.4061	46925
ECOR21	LYAP00000000	SRP078223	3074525	61.4905	42682
ECOR22	LYAO00000000	SRP078223	4894443	97.8889	86502
ECOR23	LYAN00000000	SRP078223	3687656	73.7531	61208
ECOR24	LYAM00000000	SRP078223	4117164	82.3433	51802
ECOR25	LYAL00000000	SRP078223	6328952	126.579	83136
ECOR26	LYAK00000000	SRP078223	5493578	109.872	70470
ECOR27	LYAJ00000000	SRP078223	5600517	112.01	78355
ECOR28	LYAI00000000	SRP078223	4895001	97.9	76165
ECOR29	LYAH00000000	SRP078223	9974998	199.5	111504
ECOR30	LYAG00000000	SRP078223	13660175	273.204	133330
ECOR31	LYAF00000000	SRP078223	8501852	170.037	85323
ECOR32	LYAE00000000	SRP078223	13400321	268.006	133345
ECOR33	LYAD00000000	SRP078223	11229183	224.584	111504
ECOR34	LYAC00000000	SRP078223	17044555	340.891	101854
ECOR35	LYAB00000000	SRP078223	15430777	308.616	57993
ECOR36	LYBO00000000	SRP078223	12798813	255.976	47034
ECOR37	LYAA00000000	SRP078223	11118826	222.377	65951
ECOR38	LXZZ00000000	SRP078223	12178126	243.563	81860
ECOR39	LYCJ00000000	SRP078223	17055245	341.105	77004
ECOR40	LYCI00000000	SRP078223	11587050	231.741	99720
ECOR41	LYCH00000000	SRP078223	7390024	147.8	77618
ECOR42	LYCG00000000	SRP078223	13612347	272.247	123072
ECOR43	LYCF00000000	SRP078223	7378300	147.566	115865
ECOR44	LYCE00000000	SRP078223	7367970	147.359	79540
ECOR45	LYCD00000000	SRP078223	6861163	137.223	115801
ECOR46	LYCC00000000	SRP078223	14184043	283.681	18212
ECOR47	LYCB00000000	SRP078223	12237037	244.741	107589
ECOR48	LYCA00000000	SRP078223	14477020	289.54	110012
ECOR49	LYBZ00000000	SRP078223	15765145	315.303	66375
ECOR50	LYBY00000000	SRP078223	13762501	275.25	62029
ECOR51	LYYB00000000	SRP078223	7515763	150.315	28087
ECOR52	LYCT00000000	SRP078223	6180491	123.61	38091
ECOR53	LYCU00000000	SRP078223	5964742	119.295	140909
ECOR54	LYCV00000000	SRP078223	13378145	267.563	197407
ECOR55	LYCW00000000	SRP078223	10946354	218.927	214446
ECOR56	LYDK00000000	SRP078223	9691238	193.825	82213
ECOR57	LYCX00000000	SRP078223	15633318	312.666	136303
ECOR58	LYCY00000000	SRP078223	13900180	278.004	112258
ECOR59	LYCZ00000000	SRP078223	10794497	215.89	166949
ECOR60	LYDA00000000	SRP078223	7416071	148.321	118937
ECOR61	LYDB00000000	SRP078223	12526277	250.526	160306
ECOR62	LYDL00000000	SRP078223	12382820	247.656	114169
ECOR63	LYDM00000000	SRP078223	5928874	118.577	89112
ECOR64	LYDC00000000	SRP078223	14316358	286.327	139504
ECOR65	LYDD00000000	SRP078223	2602617	52.0523	150166
ECOR66	LYDE00000000	SRP078223	14817581	296.352	140963
ECOR67	LYDN00000000	SRP078223	11913530	238.271	161607
ECOR68	LYDF00000000	SRP078223	10310514	206.21	131390
ECOR69	LYDG00000000	SRP078223	9485082	189.702	117090
ECOR70	LYDH00000000	SRP078223	13527996	270.56	124911
ECOR71	LYDI00000000	SRP078223	14426772	288.535	124948
ECOR72	LYDJ00000000	SRP078223	11422246	228.445	32920
