# Supplementary material for: Investigation of horizontal gene transfer of pathogenicity islands in Escherichia coli using next-generation sequencing
Source: PLoS One. 2017 Jul 21;12(7):e0179880. doi: 10.1371/journal.pone.0179880 (PMC5521745; doi:10.1371/journal.pone.0179880)
Supplement: S3 Table — (XLSX) [file pone.0179880.s009.xlsx]

## Sheet: Tabelle1
strain	phylogenetic group
ECOR01	A
ECOR02	A
ECOR03	A
ECOR04	A
ECOR05	A
ECOR06	A
ECOR07	A
ECOR08	A
ECOR09	A
ECOR10	A
ECOR11	A
ECOR12	A
ECOR13	A
ECOR14	A
ECOR15	A
ECOR16	A
ECOR17	A
ECOR18	A
ECOR19	A
ECOR20	A
ECOR21	A
ECOR22	A
ECOR23	A
ECOR24	A
ECOR25	A
ECOR26	B1
ECOR27	B1
ECOR28	B1
ECOR29	B1
ECOR30	B1
ECOR31	E (D)
ECOR32	B1
ECOR33	B1
ECOR34	B1
ECOR35	D
ECOR36	D
ECOR37	E (D)
ECOR38	D
ECOR39	D
ECOR40	D
ECOR41	D
ECOR42	E (D)
ECOR43	A
ECOR44	F (D)
ECOR45	B1
ECOR46	D
ECOR47	F (D)
ECOR48	F (D)
ECOR49	F (D)
ECOR50	F (D)
ECOR51	B2
ECOR52	B2
ECOR53	B2
ECOR54	B2
ECOR55	B2
ECOR56	B2
ECOR57	B2
ECOR58	B1
ECOR59	B2
ECOR60	B2
ECOR61	B2
ECOR62	B2
ECOR63	B2
ECOR64	B2
ECOR65	B2
ECOR66	B2
ECOR67	B1
ECOR68	B1
ECOR69	B1
ECOR70	B1
ECOR71	B1
ECOR72	B1
107	B2
108	B2
536	B2
MG1655	A
